# Supplementary material for: Aptamer-Based Gold Nanoparticle Lateral Flow Assay for Rapid Detection of Cardiac Troponin I
Source: Biosensors (Basel). 2025 Nov 26;15(12):776. doi: 10.3390/bios15120776 (PMC12730940; doi:10.3390/bios15120776)
Supplement: Supplementary file 1 [file biosensors-15-00776-s001.zip]

Archive with 1 entries (1 files):
- biosensors-3971315-supplementary.pdf
